# Supplementary material for: Larval Feeding Habits of Five Firefly Species Across Aquatic, Semi-Aquatic, and Terrestrial Lineages
Source: Insects. 2024 Dec 18;15(12):1004. doi: 10.3390/insects15121004 (PMC11679764; doi:10.3390/insects15121004)
Supplement: Supplementary file 1 [file insects-15-01004-s001.zip]

Archive with 1 entries (1 files):
- insects-3332437-supplementary.pdf
